# Supplementary material for: Association Between Therapeutic Interventions and Sleep Disorders in Patients with Breast Cancer: A National Population-Based Cohort Study
Source: Cancers (Basel). 2026 Jan 27;18(3):397. doi: 10.3390/cancers18030397 (PMC12896395; doi:10.3390/cancers18030397)
Supplement: Supplementary file 1 [file cancers-18-00397-s001.zip]

Archive with 1 entries (1 files):
- cancers-3973502-supplementary.pdf
